# Supplementary material for: N′-(3-Methoxy­benzyl­idene)aceto­hydrazide
Source: Acta Crystallogr Sect E Struct Rep Online. 2009 Jul 25;65(Pt 8):o1990. doi: 10.1107/S1600536809028864 (PMC2977277; doi:10.1107/S1600536809028864)
Supplement: Supplementary file 2 [file e-65-o1990-Isup2.hkl]

#
# h,k,l, Fc-squared, Fo-squared, sigma(Fo-squared) and status flag
#
data_I
_shelx_title ' LLP in P2(1)/c'
_shelx_refln_list_code          4
_shelx_F_calc_maximum      140.88
_exptl_crystal_F_000       408.00
_reflns_d_resolution_high  0.8406
 
loop_
 _symmetry_equiv_pos_as_xyz
 'x, y, z'
 '-x, y+1/2, -z+1/2'
 '-x, -y, -z'
 'x, -y-1/2, z-1/2'
 
_cell_length_a    12.3935
_cell_length_b     5.7278
_cell_length_c    15.0170
_cell_angle_alpha  90.000
_cell_angle_beta  107.126
_cell_angle_gamma  90.000
 
_shelx_F_squared_multiplier     1.000
 
loop_
 _refln_index_h
 _refln_index_k
 _refln_index_l
 _refln_F_squared_calc
 _refln_F_squared_meas
 _refln_F_squared_sigma
 _refln_observed_status
   1   0   0      132.60      121.41      3.45 o
   2   0   0     2945.68     3158.14     74.09 o
   3   0   0      966.17      920.28     22.75 o
   4   0   0      311.48      208.18      5.59 o
   5   0   0      934.11      795.04     18.83 o
   6   0   0      815.86      775.35     34.90 o
   7   0   0      112.78      100.68      3.69 o
   8   0   0      140.75      145.37     10.43 o
   9   0   0        1.17        1.41      0.56 o
  10   0   0        4.04        5.19      0.81 o
  11   0   0       14.22       14.88      1.32 o
  12   0   0      127.81      111.91      7.13 o
   1   1   0      385.70      367.35      4.09 o
   2   1   0      137.55      118.55      2.09 o
   3   1   0      287.21      259.44      3.28 o
   4   1   0      603.54      613.96      6.79 o
   5   1   0       18.13       13.10      0.54 o
   6   1   0       81.32       86.32      1.70 o
   7   1   0       20.03       23.56      0.82 o
   8   1   0       54.86       52.63      1.26 o
   9   1   0       49.66       48.82      1.81 o
  10   1   0      153.93      153.30      3.48 o
  11   1   0      329.90      356.08      7.67 o
  12   1   0        0.17        0.44      0.47 o
  13   1   0       34.03       36.34      4.16 o
   0   2   0      349.81      336.69      7.37 o
   1   2   0        5.43        2.25      0.34 o
   2   2   0      749.14      712.24     12.50 o
   3   2   0      142.25      148.39      2.60 o
   4   2   0     1315.23     1432.32     14.88 o
   5   2   0      131.77      126.69      2.25 o
   6   2   0       97.78      116.10      2.06 o
   7   2   0      281.72      274.95      4.72 o
   8   2   0      206.57      199.84      7.37 o
   9   2   0      472.36      484.98     12.24 o
  10   2   0        0.31        1.00      0.64 o
  11   2   0       84.11       89.92      3.93 o
  12   2   0        2.78        3.10      0.77 o
  13   2   0       16.86       20.33      1.57 o
   1   3   0        2.25        2.89      0.41 o
   2   3   0       22.55       29.69      1.04 o
   3   3   0      942.41      961.71     10.81 o
   4   3   0       75.40       74.82      1.70 o
   5   3   0      242.26      244.71      4.01 o
   6   3   0        5.40        5.84      0.67 o
   7   3   0       40.01       39.30      2.00 o
   8   3   0       10.75        9.59      1.53 o
   9   3   0      243.09      242.02     10.23 o
  10   3   0       78.93       85.93      4.40 o
  11   3   0       29.98       35.77      2.81 o
  12   3   0        1.99        1.97      1.00 o
   0   4   0      248.36      247.02      7.13 o
   1   4   0        2.88        4.44      0.56 o
   2   4   0      233.65      249.06      4.17 o
   3   4   0        0.32        0.29      0.32 o
   4   4   0        7.18        4.76      0.95 o
   5   4   0       15.49       14.94      2.99 o
   6   4   0        1.13        0.72      0.72 o
   7   4   0      149.44      127.25      4.24 o
   8   4   0        3.11        2.86      0.94 o
   9   4   0       24.25       32.04      4.46 o
  10   4   0      100.66      113.98      5.71 o
  11   4   0        8.94       15.68      2.78 o
   1   5   0      297.26      306.07      6.26 o
   2   5   0       24.34       26.21      1.99 o
   3   5   0        1.22        2.20      1.12 o
   4   5   0        0.77        1.16      1.09 o
   5   5   0        1.28        1.05      1.43 o
   6   5   0        0.35        0.00      0.51 o
   7   5   0        0.03        0.68      0.45 o
   8   5   0       28.73       25.03      2.20 o
   9   5   0        6.78        2.80      1.92 o
   1   6   0      206.26      237.81     10.52 o
   2   6   0        4.56        3.70      1.18 o
   3   6   0        4.23        2.68      0.66 o
   4   6   0       10.10       10.27      2.26 o
   5   6   0        1.68        1.58      1.59 o
   6   6   0        9.95       12.96      2.47 o
 -14   1   1        5.53        6.08      2.93 o
 -13   1   1       19.37       20.75      3.69 o
 -12   1   1       57.32       55.38      2.90 o
 -11   1   1      151.29      160.75      3.70 o
 -10   1   1      366.67      374.59      8.95 o
  -9   1   1      206.38      211.39      4.09 o
  -8   1   1       43.69       49.26      2.13 o
  -7   1   1        3.99        3.35      0.37 o
  -6   1   1       68.23       81.51      1.57 o
  -5   1   1       54.41       64.55      1.21 o
  -4   1   1       31.12       38.32      0.80 o
  -3   1   1      488.22      453.43      6.72 o
  -2   1   1      127.47      103.83      2.22 o
  -1   1   1     1692.22     1567.92     15.66 o
   0   1   1      149.81      149.10      2.44 o
   1   1   1       56.20       37.79      1.25 o
   2   1   1     1960.16     1956.13     27.69 o
   3   1   1       30.81       32.39      0.90 o
   4   1   1        0.84        0.57      0.18 o
   5   1   1     1215.04     1252.67     45.16 o
   6   1   1        1.99        2.02      0.45 o
   7   1   1      394.56      385.72      7.32 o
   8   1   1        0.29        0.27      0.23 o
   9   1   1       11.06       12.43      0.96 o
  10   1   1       58.54       68.89      4.53 o
  11   1   1      273.61      290.33      6.44 o
  12   1   1       19.02       22.60      1.48 o
  13   1   1        0.34        0.85      0.93 o
 -13   2   1        4.57        5.54      0.89 o
 -12   2   1       16.15       15.86      1.42 o
 -11   2   1       38.50       40.38      2.00 o
 -10   2   1       64.62       58.15      9.69 o
  -9   2   1      127.85      130.86      3.76 o
  -8   2   1       85.37       81.85      2.70 o
  -7   2   1        9.09       11.10      0.92 o
  -6   2   1       17.06       13.90      0.61 o
  -5   2   1       34.48       34.99      1.13 o
  -4   2   1      206.40      265.55      4.02 o
  -3   2   1       15.82       22.92      0.73 o
  -2   2   1     1380.66     1388.59     15.84 o
  -1   2   1       37.55       43.43      1.07 o
   0   2   1      649.12      655.91     14.02 o
   1   2   1       75.03       79.35      1.63 o
   2   2   1     1339.98     1312.63     17.34 o
   3   2   1      343.82      360.32      4.48 o
   4   2   1       28.16       26.70      1.21 o
   5   2   1       37.66       40.73      1.18 o
   6   2   1       13.82       15.44      0.72 o
   7   2   1       16.74       14.05      0.75 o
   8   2   1      103.39      121.47      2.88 o
   9   2   1      161.38      160.00      5.04 o
  10   2   1       30.81       30.87      2.15 o
  11   2   1       30.45       34.50      3.74 o
  12   2   1        1.21        0.73      0.51 o
  13   2   1        3.09        3.10      1.16 o
 -12   3   1        7.61        6.76      1.08 o
 -11   3   1       10.61       14.25      1.92 o
 -10   3   1       14.16       16.00      1.99 o
  -9   3   1        2.18        0.71      0.51 o
  -8   3   1        2.22        1.82      0.58 o
  -7   3   1        2.72        3.92      0.60 o
  -6   3   1        9.22       11.10      0.87 o
  -5   3   1       23.17       22.76      1.46 o
  -4   3   1      581.28      632.65      8.21 o
  -3   3   1      806.63      867.61     10.97 o
  -2   3   1      666.18      682.79      8.12 o
  -1   3   1       20.61       20.51      0.84 o
   0   3   1        3.49        3.94      0.50 o
   1   3   1        4.45        3.43      0.46 o
   2   3   1      254.47      273.24      4.69 o
   3   3   1       38.25       53.84      1.38 o
   4   3   1       38.51       34.99      1.07 o
   5   3   1       12.38       11.61      0.95 o
   6   3   1        8.78        6.95      0.88 o
   7   3   1      108.51      100.66      4.79 o
   8   3   1       11.70       13.92      1.78 o
   9   3   1       21.48       16.76      2.79 o
  10   3   1        0.10        0.84      0.52 o
  11   3   1        7.25        6.24      1.11 o
  12   3   1        0.59        1.34      0.98 o
 -11   4   1       31.47       44.04      3.93 o
 -10   4   1       51.63       61.31      7.41 o
  -9   4   1       83.23       72.58      4.11 o
  -8   4   1       24.67       21.56      2.42 o
  -7   4   1       63.19       54.40      2.86 o
  -6   4   1       87.21       89.91      3.67 o
  -5   4   1       39.15       40.03      2.32 o
  -4   4   1        4.34        4.32      0.65 o
  -3   4   1       34.45       38.92      1.48 o
  -2   4   1      161.82      167.49      3.20 o
  -1   4   1        2.93        4.17      0.49 o
   0   4   1        4.96        4.80      0.77 o
   1   4   1      356.87      343.36      6.26 o
   2   4   1       39.02       38.35      1.81 o
   3   4   1      146.58      150.06      3.40 o
   4   4   1      173.77      183.07      4.29 o
   5   4   1        0.07        1.37      0.63 o
   6   4   1        0.03        0.69      0.46 o
   7   4   1      175.22      145.04      5.90 o
   8   4   1       10.00       13.95      2.32 o
   9   4   1        7.20        8.73      2.23 o
  10   4   1       12.94       17.27      2.63 o
  -9   5   1        7.57        7.84      1.73 o
  -8   5   1       22.27       20.63      2.56 o
  -7   5   1        1.00        0.00      0.41 o
  -6   5   1       68.81       70.66      3.46 o
  -5   5   1       11.73        9.37      1.59 o
  -4   5   1        6.26        2.62      1.18 o
  -3   5   1        0.57        1.27      0.53 o
  -2   5   1        0.10        0.72      1.02 o
  -1   5   1        0.10        0.30      0.30 o
   0   5   1      336.32      359.24      6.97 o
   1   5   1      132.76      142.28      3.87 o
   2   5   1      214.70      230.68      6.31 o
   3   5   1        3.46        2.44      0.62 o
   4   5   1       18.52       21.24      1.83 o
   5   5   1        0.66        1.40      0.52 o
   6   5   1       27.27       19.84      2.39 o
   7   5   1        0.04        0.00      0.69 o
   8   5   1        2.11        4.10      1.72 o
  -6   6   1        0.62        1.24      1.62 o
  -5   6   1       15.11       15.22      2.04 o
  -4   6   1        5.99        4.74      1.38 o
  -3   6   1       15.60       13.06      2.03 o
  -2   6   1       47.74       52.55      4.10 o
  -1   6   1      213.33      245.50     10.94 o
   2   6   1        1.76        2.45      0.69 o
   3   6   1        0.26        0.41      0.49 o
   4   6   1        5.86        3.72      0.96 o
   5   6   1        3.06        3.25      1.27 o
   6   6   1        3.48        5.37      1.61 o
 -14   0   2       19.66       18.25      3.10 o
 -13   0   2       96.02      100.18      6.82 o
 -12   0   2      154.93      149.34      8.26 o
 -11   0   2       92.56       97.98      6.08 o
 -10   0   2       23.46       25.45      1.20 o
  -9   0   2      248.12      237.24      4.67 o
  -8   0   2       42.72       46.88      1.52 o
  -7   0   2        2.36        1.23      0.28 o
  -6   0   2     2704.58     2769.12     48.77 o
  -5   0   2       22.77       28.24      1.25 o
  -4   0   2     1804.06     1749.57     27.47 o
  -3   0   2     3016.62     2967.25     67.81 o
  -2   0   2       13.77       15.83      0.63 o
  -1   0   2     6691.95     6858.80     97.01 o
   0   0   2     2103.50     2114.83     29.68 o
   1   0   2      552.34      530.66      7.81 o
   2   0   2     1056.68     1019.91     14.50 o
   3   0   2      528.54      501.84      7.67 o
   4   0   2      134.24      134.37      2.75 o
   5   0   2       21.02       21.59      1.07 o
   6   0   2        5.77        5.28      0.87 o
   7   0   2        0.03        0.20      0.20 o
   8   0   2       39.28       37.99      2.18 o
   9   0   2       42.09       42.30      1.76 o
  10   0   2      298.53      307.98      8.95 o
  11   0   2      591.87      636.86     13.44 o
  12   0   2      188.90      221.35      8.37 o
 -14   1   2        0.15        0.32      1.84 o
 -13   1   2       23.43       18.58      3.27 o
 -12   1   2        8.77        8.53      1.41 o
 -11   1   2        4.08        6.20      0.81 o
 -10   1   2      161.35      172.61      3.93 o
  -9   1   2       15.58       16.58      1.34 o
  -8   1   2        0.67        0.14      0.16 o
  -7   1   2      883.32      938.43     11.40 o
  -6   1   2        0.36        0.78      0.16 o
  -5   1   2      294.82      310.25      3.71 o
  -4   1   2      120.27      130.17      2.00 o
  -3   1   2        0.00        0.78      0.47 o
  -2   1   2      309.63      302.26      4.48 o
  -1   1   2     8709.43     8466.12    261.23 o
   0   1   2      324.22      361.54     12.73 o
   1   1   2    14810.90    14893.52    340.09 o
   2   1   2     1195.98     1151.65     20.18 o
   3   1   2       90.15       84.68      1.44 o
   4   1   2       47.83       52.29      1.08 o
   5   1   2      349.95      378.54      8.71 o
   6   1   2        0.93        0.74      0.28 o
   7   1   2      361.39      381.66      5.28 o
   8   1   2        2.09        0.82      0.35 o
   9   1   2        3.51        4.26      0.55 o
  10   1   2      139.93      151.05      3.39 o
  11   1   2       97.33      107.11      3.44 o
  12   1   2        9.69       10.29      1.17 o
  13   1   2       32.33       35.56      2.21 o
 -13   2   2       14.08       16.25      1.63 o
 -12   2   2       29.14       28.13      1.70 o
 -11   2   2       18.53       20.37      2.32 o
 -10   2   2      733.98      718.77     14.33 o
  -9   2   2      187.63      203.62      9.36 o
  -8   2   2      181.87      181.90      4.34 o
  -7   2   2        6.42        3.10      0.70 o
  -6   2   2        5.46        4.62      0.54 o
  -5   2   2       76.09       75.29      2.03 o
  -4   2   2     2135.66     2308.90     33.87 o
  -3   2   2       20.60       19.77      0.63 o
  -2   2   2     1414.90     1416.55     14.62 o
  -1   2   2      274.11      297.03      3.82 o
   0   2   2      348.09      333.90      5.28 o
   1   2   2      273.71      286.10      4.03 o
   2   2   2      176.37      166.83      2.55 o
   3   2   2      348.58      391.78      7.62 o
   4   2   2     1440.68     1450.34     19.04 o
   5   2   2       35.94       45.97      1.40 o
   6   2   2        7.76        8.30      0.64 o
   7   2   2        1.11        2.23      0.38 o
   8   2   2        0.00        0.33      0.32 o
   9   2   2       12.31       16.50      1.24 o
  10   2   2       43.80       40.93      2.03 o
  11   2   2        9.57       12.48      1.29 o
  12   2   2        2.97        3.60      0.71 o
 -13   3   2        0.01        0.27      0.91 o
 -12   3   2        3.34        2.66      0.78 o
 -11   3   2        0.95        1.60      0.62 o
 -10   3   2        6.67        2.88      0.85 o
  -9   3   2        7.12       11.32      1.71 o
  -8   3   2      127.51      130.92      3.41 o
  -7   3   2        2.53        3.54      0.99 o
  -6   3   2      136.74      134.94      3.28 o
  -5   3   2        0.32        0.53      0.29 o
  -4   3   2       43.93       37.47      1.23 o
  -3   3   2      263.26      302.96      4.70 o
  -2   3   2       14.81       13.42      0.68 o
  -1   3   2       22.97       24.84      0.93 o
   0   3   2      170.21      152.35      3.43 o
   1   3   2        2.91        4.59      0.46 o
   2   3   2        5.22        2.92      0.40 o
   3   3   2     1500.16     1495.87     22.61 o
   4   3   2      179.82      184.00      4.03 o
   5   3   2       29.14       26.22      1.30 o
   6   3   2       37.30       36.85      1.82 o
   7   3   2       49.01       49.69      2.98 o
   8   3   2       30.44       27.46      2.34 o
   9   3   2      174.33      174.76      4.91 o
  10   3   2       27.26       30.93      1.89 o
  11   3   2        5.72        5.80      1.10 o
  12   3   2        0.11        0.42      3.00 o
 -11   4   2       42.03       52.35      8.03 o
 -10   4   2       15.99       22.16      2.36 o
  -9   4   2       16.49       15.25      2.10 o
  -8   4   2      273.47      263.32      7.50 o
  -7   4   2        4.33        3.18      0.78 o
  -6   4   2        6.62        4.88      1.04 o
  -5   4   2        3.19        5.15      0.73 o
  -4   4   2        4.66        5.39      0.75 o
  -3   4   2       14.33       16.69      2.84 o
  -2   4   2      235.38      231.27      4.28 o
  -1   4   2       66.25       70.82      1.90 o
   0   4   2        7.08        5.50      0.63 o
   1   4   2      376.87      374.42      7.95 o
   2   4   2       39.06       37.34      1.93 o
   3   4   2        8.40        7.45      2.17 o
   4   4   2       31.78       35.28      1.61 o
   5   4   2       28.85       33.49      1.95 o
   6   4   2       48.76       49.88     10.22 o
   7   4   2       48.18       39.30      2.92 o
   8   4   2       29.33       20.93      5.26 o
   9   4   2       67.27       63.62      4.26 o
  10   4   2        8.50        9.26      1.70 o
  -9   5   2        7.63        8.51      2.28 o
  -8   5   2        0.49        0.00      0.50 o
  -7   5   2        0.54        0.03      0.49 o
  -6   5   2      102.44       96.91      4.19 o
  -5   5   2       36.06       36.34      2.74 o
  -4   5   2        5.41        7.05      1.23 o
  -3   5   2        3.94        4.56      0.91 o
  -2   5   2        0.68        1.16      0.43 o
  -1   5   2       24.45       23.96      1.90 o
   0   5   2      469.19      462.44      8.35 o
   1   5   2      136.67      129.32      3.35 o
   2   5   2       19.03       22.98      2.76 o
   3   5   2        0.16        0.00      0.37 o
   4   5   2        6.23        6.05      1.33 o
   5   5   2       27.65       28.93      3.92 o
   6   5   2        5.10        5.04      1.26 o
   7   5   2        4.25        2.69      1.76 o
   8   5   2        0.04        0.72      1.58 o
  -6   6   2       14.81       16.48      2.32 o
  -5   6   2       15.69       14.12      1.93 o
  -4   6   2        0.72        0.40      0.70 o
  -3   6   2        0.39        1.63      0.78 o
  -2   6   2       72.72       77.30      4.45 o
  -1   6   2       23.31       24.21      2.67 o
   0   6   2       33.18       31.50      3.33 o
   1   6   2       25.92       24.36      4.15 o
   2   6   2       63.73       67.48      3.79 o
   3   6   2        1.84        3.10      0.65 o
   4   6   2        0.36        0.25      0.43 o
   5   6   2        3.66        5.46      1.33 o
   6   6   2       16.44       18.63      3.61 o
 -14   1   3        0.45        0.00      1.66 o
 -13   1   3       16.36       17.47      2.05 o
 -12   1   3        0.52        0.19      0.48 o
 -11   1   3      152.22      151.74      4.55 o
 -10   1   3       13.11       16.30      2.33 o
  -9   1   3        0.42        1.00      0.36 o
  -8   1   3       28.18       30.13      1.40 o
  -7   1   3      395.65      382.76      4.62 o
  -6   1   3      267.40      258.89      3.26 o
  -5   1   3       17.30       20.05      1.31 o
  -4   1   3      460.07      511.33      8.30 o
  -3   1   3     1593.87     1617.14     20.68 o
  -2   1   3       55.09       42.32      0.74 o
  -1   1   3      318.69      288.78      5.96 o
   0   1   3      702.96      642.84      7.84 o
   1   1   3    18571.84    19043.12    202.76 o
   2   1   3       36.53       45.96      2.18 o
   3   1   3      381.87      391.35      4.56 o
   4   1   3        0.08        0.45      0.17 o
   5   1   3      247.30      256.49      3.98 o
   6   1   3      117.51      116.46      2.07 o
   7   1   3       37.32       37.94      1.12 o
   8   1   3       87.86       91.78      2.92 o
   9   1   3       34.59       33.10      1.39 o
  10   1   3      192.21      198.17      3.78 o
  11   1   3        7.66        5.90      0.88 o
  12   1   3       10.47       11.27      1.42 o
  13   1   3        7.64        7.49      1.62 o
 -13   2   3        5.69        4.74      1.53 o
 -12   2   3        3.48        2.75      0.84 o
 -11   2   3        2.91        3.58      1.15 o
 -10   2   3      218.53      211.15      6.52 o
  -9   2   3      301.73      301.88      6.34 o
  -8   2   3       10.57       10.90      0.91 o
  -7   2   3       19.84       15.91      1.12 o
  -6   2   3        0.79        0.54      0.33 o
  -5   2   3        3.04        2.31      0.41 o
  -4   2   3        6.50        5.44      0.78 o
  -3   2   3     1311.57     1320.17     14.87 o
  -2   2   3       52.94       49.18      3.55 o
  -1   2   3      117.01      109.53      3.00 o
   0   2   3        0.02        0.54      0.30 o
   1   2   3       69.12       63.04      3.94 o
   2   2   3       17.76       21.74      1.01 o
   3   2   3      325.87      330.91     12.64 o
   4   2   3      373.83      407.70      6.64 o
   5   2   3        0.94        0.40      0.24 o
   6   2   3      211.37      213.55      4.06 o
   7   2   3        1.01        1.21      0.30 o
   8   2   3        1.88        1.95      0.37 o
   9   2   3        6.31        6.92      0.97 o
  10   2   3       46.38       48.57      3.37 o
  11   2   3       27.14       30.36      2.96 o
  12   2   3        4.92        4.87      1.01 o
 -13   3   3       11.04       12.46      2.69 o
 -12   3   3        1.60        1.02      0.60 o
 -11   3   3        1.59        0.69      0.56 o
 -10   3   3      146.18      149.98      5.84 o
  -9   3   3      134.12      135.61      5.46 o
  -8   3   3      638.40      656.86     10.43 o
  -7   3   3      103.94      101.45      2.87 o
  -6   3   3       23.96       26.87      1.36 o
  -5   3   3       11.59       11.89      1.11 o
  -4   3   3       40.03       48.82      2.09 o
  -3   3   3       59.13       62.80      2.77 o
  -2   3   3      587.04      636.80     11.43 o
  -1   3   3       47.57       59.55      1.64 o
   0   3   3       74.30       70.34      2.16 o
   1   3   3      219.81      209.16      3.24 o
   2   3   3       95.51       98.02      3.60 o
   3   3   3       25.27       30.74      3.10 o
   4   3   3      138.80      148.16      3.96 o
   5   3   3      122.91      113.69      5.82 o
   6   3   3       14.31       14.01      2.95 o
   7   3   3        8.34       11.59      1.59 o
   8   3   3      205.09      179.93      4.88 o
   9   3   3        0.86        0.72      0.46 o
  10   3   3        0.83        0.52      0.43 o
  11   3   3        7.81        7.86      1.44 o
 -11   4   3       50.60       50.14      6.96 o
 -10   4   3        8.39        6.18      1.39 o
  -9   4   3        4.56        3.52      0.85 o
  -8   4   3       12.63        9.03      3.31 o
  -7   4   3        1.64        1.14      0.97 o
  -6   4   3       46.83       50.16      2.07 o
  -5   4   3        1.17        1.58      0.45 o
  -4   4   3       41.74       45.27      1.95 o
  -3   4   3       51.42       59.03      2.31 o
  -2   4   3      151.61      150.57      3.92 o
  -1   4   3       22.18       22.58      1.01 o
   0   4   3       14.29       18.82      1.68 o
   1   4   3      267.30      259.42      5.28 o
   2   4   3      246.86      237.78      4.40 o
   3   4   3       15.97       14.82      1.41 o
   4   4   3       12.22       10.27      1.15 o
   5   4   3       98.31      101.25      7.11 o
   6   4   3       17.25       28.32      2.92 o
   7   4   3        0.86        0.79      1.11 o
   8   4   3        4.90        3.36      0.94 o
   9   4   3        0.02        0.39      0.60 o
  10   4   3        9.76       15.51      1.97 o
  -9   5   3        1.48        1.85      1.28 o
  -8   5   3        1.72        1.18      2.12 o
  -7   5   3        0.02        0.00      0.52 o
  -6   5   3       57.84       50.53      5.91 o
  -5   5   3        0.02        0.27      0.58 o
  -4   5   3        9.84       11.44      1.24 o
  -3   5   3       34.09       33.04      1.85 o
  -2   5   3        3.88        4.51      0.94 o
  -1   5   3       14.63       18.46      1.83 o
   0   5   3      285.07      289.74      7.54 o
   1   5   3       27.35       26.37      1.60 o
   2   5   3       28.54       31.06      3.62 o
   3   5   3        5.59        5.30      0.74 o
   4   5   3        0.14        0.00      0.77 o
   5   5   3       35.12       38.47      4.60 o
   6   5   3       29.30       23.12      2.29 o
   7   5   3       10.97       15.82      2.28 o
   8   5   3        0.14        0.00      1.53 o
  -6   6   3        5.64        4.74      1.50 o
  -5   6   3       15.67       15.96      2.80 o
  -4   6   3        0.79        1.84      0.85 o
  -3   6   3        2.57        2.79      1.00 o
  -2   6   3        9.96       10.66      1.83 o
  -1   6   3       26.19       26.88      5.08 o
   0   6   3       91.63       96.15      5.36 o
   1   6   3       93.25       95.25      7.57 o
   2   6   3       11.50        6.11      2.12 o
   3   6   3       10.66       10.43      1.24 o
   4   6   3        1.86        4.46      1.22 o
   5   6   3        0.03        0.52      1.47 o
 -14   0   4       57.00       58.65      5.06 o
 -13   0   4        5.35        5.06      1.56 o
 -12   0   4      252.90      241.54     10.64 o
 -11   0   4       94.21       85.01      5.40 o
 -10   0   4        4.04        4.45      1.34 o
  -9   0   4        1.78        1.19      0.36 o
  -8   0   4      231.33      237.81      5.91 o
  -7   0   4       21.78       37.82      1.91 o
  -6   0   4      920.51      920.31     13.78 o
  -5   0   4      896.71      943.96     21.25 o
  -4   0   4       35.27       43.63      1.30 o
  -3   0   4      465.55      429.85      7.97 o
  -2   0   4      563.86      522.83      7.96 o
  -1   0   4       26.71       20.54      1.30 o
   0   0   4    19846.88    20237.83    396.28 o
   1   0   4      222.87      237.13      4.14 o
   2   0   4     2922.74     2721.63     37.87 o
   3   0   4       65.51       75.69      1.99 o
   4   0   4       16.77       20.56      0.99 o
   5   0   4      290.34      272.84      5.21 o
   6   0   4      258.72      249.95      5.06 o
   7   0   4       25.96       26.67      1.40 o
   8   0   4        1.27        1.68      0.45 o
   9   0   4       45.38       52.42      2.15 o
  10   0   4        6.68       11.08      1.33 o
  11   0   4        7.35       10.17      1.43 o
  12   0   4      504.60      556.94     12.89 o
 -14   1   4        0.09        0.13      0.61 o
 -13   1   4       20.03       14.80      1.92 o
 -12   1   4       15.03       11.95      1.86 o
 -11   1   4       99.25       81.55     10.70 o
 -10   1   4       23.38       22.45      1.38 o
  -9   1   4       91.42       94.73      2.81 o
  -8   1   4        4.52        7.28      0.71 o
  -7   1   4      608.85      638.05      9.16 o
  -6   1   4        5.36        8.66      0.63 o
  -5   1   4      945.92      922.54     12.20 o
  -4   1   4       23.77       22.33      0.90 o
  -3   1   4      253.42      254.33      3.57 o
  -2   1   4       39.09       39.63      0.86 o
  -1   1   4     1682.65     1633.06     21.37 o
   0   1   4       69.16       58.25      1.04 o
   1   1   4     4396.51     4290.25     41.94 o
   2   1   4      300.14      317.75      3.83 o
   3   1   4        2.62        2.46      0.29 o
   4   1   4      638.03      651.24      7.32 o
   5   1   4        1.80        1.04      0.22 o
   6   1   4        4.13        4.69      0.46 o
   7   1   4        2.84        1.81      0.50 o
   8   1   4       23.76       25.00      1.10 o
   9   1   4        0.01        0.33      0.30 o
  10   1   4      121.46      126.21      3.26 o
  11   1   4       95.13       96.41      2.85 o
  12   1   4       39.15       43.30      2.68 o
 -13   2   4       13.83       13.78      3.40 o
 -12   2   4        2.59        2.05      0.74 o
 -11   2   4        0.51        0.77      0.38 o
 -10   2   4      375.44      375.18     11.06 o
  -9   2   4      291.60      298.33      5.70 o
  -8   2   4      178.70      175.81      5.15 o
  -7   2   4        8.17       11.02      0.91 o
  -6   2   4       48.27       53.67      1.78 o
  -5   2   4      132.72      128.98      5.89 o
  -4   2   4       38.49       38.05      1.65 o
  -3   2   4      358.99      363.61      5.88 o
  -2   2   4      184.27      185.32      5.91 o
  -1   2   4      100.65      105.84      2.06 o
   0   2   4        3.88        2.65      0.56 o
   1   2   4       41.59       45.50      1.25 o
   2   2   4      241.57      234.84      3.71 o
   3   2   4      846.84      845.72     10.45 o
   4   2   4     1132.29     1165.26     13.96 o
   5   2   4        3.23        3.93      0.59 o
   6   2   4        1.75        2.00      0.38 o
   7   2   4       51.63       50.73      1.64 o
   8   2   4      286.58      280.69      7.64 o
   9   2   4       27.61       27.91      1.41 o
  10   2   4       99.97      101.73      4.45 o
  11   2   4       15.26       14.31      1.41 o
  12   2   4        0.54        1.21      0.99 o
 -13   3   4        1.08        2.27      1.59 o
 -12   3   4        4.95        6.15      1.25 o
 -11   3   4       34.53       35.75      2.66 o
 -10   3   4      169.38      172.52      4.35 o
  -9   3   4      739.38      749.43     18.57 o
  -8   3   4       33.75       39.49      1.82 o
  -7   3   4       79.28       81.17      2.56 o
  -6   3   4       24.17       24.39      1.63 o
  -5   3   4       60.55       60.92      2.11 o
  -4   3   4       78.42       86.97      2.55 o
  -3   3   4      707.69      699.25      9.78 o
  -2   3   4        0.00        0.84      0.52 o
  -1   3   4       31.70       37.44      1.09 o
   0   3   4        1.00        1.44      0.32 o
   1   3   4      138.11      129.56      3.60 o
   2   3   4      302.69      293.39      5.56 o
   3   3   4      191.40      189.89      4.21 o
   4   3   4       40.76       41.41      1.85 o
   5   3   4       42.68       37.02      1.51 o
   6   3   4        0.44        0.02      0.37 o
   7   3   4        0.49        0.65      0.35 o
   8   3   4       83.91       73.30      2.85 o
   9   3   4        7.37        9.65      1.17 o
  10   3   4        0.02        0.21      0.46 o
  11   3   4        0.57        0.00      1.12 o
 -11   4   4        1.64        3.01      1.69 o
 -10   4   4       51.51       52.57      2.97 o
  -9   4   4       28.71       26.65      4.09 o
  -8   4   4        0.10        0.64      0.76 o
  -7   4   4       33.53       32.89      1.73 o
  -6   4   4        0.17        0.31      0.39 o
  -5   4   4       10.34       10.24      1.10 o
  -4   4   4        5.70        5.73      0.81 o
  -3   4   4      118.03      116.73      4.03 o
  -2   4   4       25.01       27.58      1.54 o
  -1   4   4      130.82      126.41      5.21 o
   0   4   4       10.97        9.88      1.03 o
   1   4   4       40.63       37.17      2.11 o
   2   4   4      483.96      464.70     13.56 o
   3   4   4      248.42      239.28      5.28 o
   4   4   4        8.71       10.03      1.16 o
   5   4   4       12.95       13.73      1.38 o
   6   4   4        0.02        0.50      0.59 o
   7   4   4       17.38       16.54      1.46 o
   8   4   4        0.71        1.86      0.61 o
   9   4   4        3.26        3.36      1.29 o
  -9   5   4        0.76        0.35      1.33 o
  -8   5   4        0.02        0.00      0.64 o
  -7   5   4       53.17       49.29      3.18 o
  -6   5   4       84.63       78.27      6.37 o
  -5   5   4       11.83       13.31      1.39 o
  -4   5   4        1.08        1.29      0.56 o
  -3   5   4        0.68        3.68      1.04 o
  -2   5   4        1.63        2.26      0.64 o
  -1   5   4      375.12      369.95      9.14 o
   0   5   4      281.86      287.52      9.86 o
   1   5   4       28.53       25.26      1.31 o
   2   5   4       58.52       59.85      2.60 o
   3   5   4        4.68        6.04      1.52 o
   4   5   4       15.96       16.58      1.82 o
   5   5   4        0.58        0.91      0.64 o
   6   5   4        0.46        1.11      0.64 o
   7   5   4       22.50       30.11      5.20 o
  -6   6   4        2.68        3.02      2.24 o
  -5   6   4        0.54        2.70      1.86 o
  -4   6   4       40.14       43.83      3.71 o
  -3   6   4        7.98        7.34      1.41 o
  -2   6   4        0.96        1.78      0.72 o
  -1   6   4        2.44        1.19      0.49 o
   0   6   4        3.56        3.52      1.61 o
   1   6   4      124.41      130.85      5.86 o
   2   6   4        0.07        0.00      0.74 o
   3   6   4        5.63        1.96      2.03 o
   4   6   4        2.66        3.38      0.94 o
 -14   1   5        1.43        0.00      0.64 o
 -13   1   5       12.87       10.44      1.57 o
 -12   1   5      128.32      110.13      8.46 o
 -11   1   5       69.23       66.16      3.28 o
 -10   1   5       82.15       79.44      3.47 o
  -9   1   5       12.57       14.63      0.96 o
  -8   1   5      377.81      348.36      5.85 o
  -7   1   5      181.77      165.06      3.52 o
  -6   1   5       18.36       19.13      0.57 o
  -5   1   5      427.72      455.40      6.75 o
  -4   1   5        4.25        5.63      0.46 o
  -3   1   5     1261.24     1290.18     13.20 o
  -2   1   5     1140.19     1181.02     13.39 o
  -1   1   5     1753.82     1807.68     21.02 o
   0   1   5      667.08      669.98      7.26 o
   1   1   5      198.25      191.76      2.74 o
   2   1   5      127.09      133.49      2.40 o
   3   1   5      185.09      181.70      2.67 o
   4   1   5       88.97       99.07      1.86 o
   5   1   5      569.95      544.79      6.55 o
   6   1   5        0.94        1.01      0.28 o
   7   1   5       14.52       15.92      0.88 o
   8   1   5        0.31        1.19      0.32 o
   9   1   5        2.52        3.25      0.49 o
  10   1   5        4.99        5.35      0.82 o
  11   1   5        0.45        1.36      0.45 o
  12   1   5       72.99       81.88      4.13 o
 -13   2   5        0.38        2.55      0.91 o
 -12   2   5        2.11        1.35      0.45 o
 -11   2   5        0.18        0.45      0.41 o
 -10   2   5        0.39        1.14      0.51 o
  -9   2   5      413.34      400.99      7.04 o
  -8   2   5      166.07      162.62      3.73 o
  -7   2   5       11.91       13.10      0.99 o
  -6   2   5      119.04      115.01      2.83 o
  -5   2   5      221.33      221.08      4.23 o
  -4   2   5       92.86       84.75      2.26 o
  -3   2   5       42.62       44.00      0.97 o
  -2   2   5      971.38     1016.72     10.85 o
  -1   2   5      217.74      227.05      4.13 o
   0   2   5      567.11      535.36      6.22 o
   1   2   5        0.27        0.61      0.28 o
   2   2   5     1356.69     1262.91     14.89 o
   3   2   5      138.71      138.15      3.64 o
   4   2   5       75.25       71.52      3.07 o
   5   2   5      109.48      111.55      2.51 o
   6   2   5        2.07        2.41      0.44 o
   7   2   5        0.73        0.80      0.30 o
   8   2   5       33.89       37.81      2.92 o
   9   2   5       22.37       19.27      1.19 o
  10   2   5       12.50       15.30      2.43 o
  11   2   5        7.25        8.27      1.41 o
 -13   3   5        8.82       14.10      2.79 o
 -12   3   5       10.86        8.99      1.68 o
 -11   3   5        0.89        2.04      0.79 o
 -10   3   5       81.84       86.76      3.08 o
  -9   3   5       88.20       92.09      2.95 o
  -8   3   5      194.04      190.70      4.45 o
  -7   3   5       25.56       26.92      1.48 o
  -6   3   5       15.90       14.87      1.13 o
  -5   3   5       62.14       67.29      2.28 o
  -4   3   5       42.37       49.64      1.90 o
  -3   3   5      357.68      372.37      6.26 o
  -2   3   5      122.42      120.89      4.69 o
  -1   3   5        1.79        2.22      0.63 o
   0   3   5      123.04      121.50      3.04 o
   1   3   5       53.65       51.17      3.08 o
   2   3   5      473.63      441.58      6.45 o
   3   3   5      112.33      106.81      2.49 o
   4   3   5       10.84        9.67      0.82 o
   5   3   5       18.88       19.63      1.36 o
   6   3   5       17.84       16.62      1.25 o
   7   3   5        6.64        5.48      0.72 o
   8   3   5       30.33       27.02      1.44 o
   9   3   5       29.22       24.91      1.81 o
  10   3   5       42.86       38.60      2.50 o
 -11   4   5        0.00        0.88      1.20 o
 -10   4   5       28.48       28.90      3.67 o
  -9   4   5      145.95      159.64      5.53 o
  -8   4   5       24.46       24.55      1.62 o
  -7   4   5      147.00      145.40      3.99 o
  -6   4   5       13.35       16.23      1.40 o
  -5   4   5        9.41       12.64      1.24 o
  -4   4   5       29.27       27.09      1.98 o
  -3   4   5        6.45        4.95      0.86 o
  -2   4   5        1.03        0.50      0.47 o
  -1   4   5       66.41       73.12      2.40 o
   0   4   5        7.17        8.55      0.85 o
   1   4   5      260.43      248.92     13.39 o
   2   4   5      211.20      193.36      4.61 o
   3   4   5        1.45        0.74      1.58 o
   4   4   5      116.90      120.12      3.54 o
   5   4   5       18.53       18.36      1.21 o
   6   4   5       39.06       38.87      1.73 o
   7   4   5       80.33       73.85      3.31 o
   8   4   5        0.26        1.55      0.58 o
   9   4   5        5.56        4.69      1.47 o
  -9   5   5        2.03        1.93      1.42 o
  -8   5   5        2.71        2.41      0.83 o
  -7   5   5       42.41       47.01      2.95 o
  -6   5   5       33.90       40.56      2.12 o
  -5   5   5       20.48       20.99      1.81 o
  -4   5   5        3.70        3.60      0.86 o
  -3   5   5        5.76        5.99      1.16 o
  -2   5   5        0.88        2.24      0.67 o
  -1   5   5       10.82       11.46      1.55 o
   0   5   5       35.59       34.40      2.36 o
   1   5   5       15.45       15.60      1.53 o
   2   5   5      110.19      110.22      3.49 o
   3   5   5        8.98        8.29      1.11 o
   4   5   5       23.54       21.12      2.13 o
   5   5   5       15.78       12.48      1.77 o
   6   5   5       14.33       18.73      2.43 o
   7   5   5        0.62        0.98      1.19 o
  -6   6   5        4.05        4.50      5.03 o
  -5   6   5       56.28       59.73      4.81 o
  -4   6   5        0.59        1.89      2.83 o
  -3   6   5        2.85        1.50      1.77 o
  -2   6   5        8.48        8.11      2.02 o
  -1   6   5       26.33       26.45      2.20 o
   0   6   5        0.05        0.37      1.03 o
   1   6   5       29.70       27.67      2.88 o
   2   6   5       11.03       13.20      4.01 o
   3   6   5        0.10        0.00      1.81 o
   4   6   5        0.91        0.85      0.95 o
 -14   0   6        0.11        0.51      0.90 o
 -13   0   6        0.49        0.00      0.73 o
 -12   0   6        7.62        6.53      1.71 o
 -11   0   6       12.02        6.99      1.66 o
 -10   0   6       50.99       45.44      3.54 o
  -9   0   6       21.88       19.10      1.54 o
  -8   0   6       10.76       13.73      0.86 o
  -7   0   6       35.72       33.34      1.34 o
  -6   0   6     4338.39     4368.84     62.49 o
  -5   0   6      259.73      262.25      4.86 o
  -4   0   6     1258.01     1190.66     17.49 o
  -3   0   6       21.40       20.67      1.00 o
  -2   0   6     1688.29     1657.04     23.69 o
  -1   0   6      115.02      125.49      3.63 o
   0   0   6     4247.67     4190.78     66.84 o
   1   0   6      247.36      215.40      4.22 o
   2   0   6        0.05        0.00      0.38 o
   3   0   6       12.26       11.57      0.82 o
   4   0   6       79.66       94.37      2.68 o
   5   0   6       58.73       58.76      2.10 o
   6   0   6      235.69      254.54      5.49 o
   7   0   6        5.61        4.94      1.20 o
   8   0   6       17.71       17.72      1.59 o
   9   0   6       35.53       40.26      2.38 o
  10   0   6       71.64       69.49      3.34 o
  11   0   6      380.47      417.17     10.76 o
 -14   1   6       13.89       11.55      1.89 o
 -13   1   6       62.74       57.48      3.30 o
 -12   1   6        3.46        3.81      0.94 o
 -11   1   6      175.74      162.11      8.36 o
 -10   1   6       25.12       25.30      1.28 o
  -9   1   6      106.13      103.72      2.69 o
  -8   1   6        3.24        3.82      1.11 o
  -7   1   6       16.70       13.70      0.87 o
  -6   1   6        8.46       11.38      0.44 o
  -5   1   6        9.61        6.94      0.45 o
  -4   1   6       69.40       79.47      1.45 o
  -3   1   6       51.95       55.56      1.16 o
  -2   1   6       54.38       52.52      1.11 o
  -1   1   6       13.92       11.30      0.49 o
   0   1   6      446.19      455.07      5.29 o
   1   1   6      760.52      722.03      7.94 o
   2   1   6       26.69       28.15      0.80 o
   3   1   6       28.22       24.81      1.21 o
   4   1   6       49.46       52.57      1.33 o
   5   1   6      498.65      504.72      7.03 o
   6   1   6       11.69       12.23      0.84 o
   7   1   6        6.04        6.16      0.66 o
   8   1   6        9.37        8.93      1.00 o
   9   1   6        3.68        3.40      0.51 o
  10   1   6       14.91       16.00      1.22 o
  11   1   6       65.26       68.14      2.88 o
 -14   2   6        6.79        5.69      1.51 o
 -13   2   6        0.06        0.00      0.47 o
 -12   2   6        0.41        0.23      0.41 o
 -11   2   6       19.36       19.70      1.31 o
 -10   2   6      311.78      305.00      5.95 o
  -9   2   6       17.34       17.61      1.74 o
  -8   2   6      530.44      530.51      8.52 o
  -7   2   6       59.70       59.26      2.01 o
  -6   2   6        2.21        2.58      0.95 o
  -5   2   6        6.09        6.31      0.79 o
  -4   2   6        9.17        6.97      0.71 o
  -3   2   6        0.53        2.20      0.25 o
  -2   2   6      107.39      134.81      2.31 o
  -1   2   6      200.17      214.04      3.03 o
   0   2   6      298.33      302.20      3.95 o
   1   2   6      479.42      451.57      6.25 o
   2   2   6     3230.07     3095.47     34.34 o
   3   2   6      185.63      185.09      3.74 o
   4   2   6       64.72       69.69      1.91 o
   5   2   6      161.50      165.68      3.33 o
   6   2   6        4.05        4.82      0.60 o
   7   2   6       10.25        9.01      0.85 o
   8   2   6        3.25        3.41      0.51 o
   9   2   6       55.89       56.29      1.99 o
  10   2   6       12.28       12.09      1.19 o
 -13   3   6        6.21        7.33      2.01 o
 -12   3   6        1.24        1.49      0.74 o
 -11   3   6       26.05       27.40      1.62 o
 -10   3   6       40.23       41.06      1.96 o
  -9   3   6      242.73      242.77      5.34 o
  -8   3   6       87.33       89.65      2.90 o
  -7   3   6       47.71       44.87      2.95 o
  -6   3   6       19.14       22.69      1.38 o
  -5   3   6       19.37       19.63      1.23 o
  -4   3   6        4.11        3.60      0.76 o
  -3   3   6       13.82        8.24      1.41 o
  -2   3   6       36.98       34.58      1.01 o
  -1   3   6        0.85        1.15      0.39 o
   0   3   6        1.09        1.88      0.56 o
   1   3   6        1.60        1.97      0.37 o
   2   3   6      180.32      159.96      3.32 o
   3   3   6      322.92      301.85      5.52 o
   4   3   6       18.74       21.37      1.13 o
   5   3   6        9.03       11.46      1.14 o
   6   3   6        1.58        1.50      0.38 o
   7   3   6       34.46       38.32      1.61 o
   8   3   6        1.89        2.17      0.66 o
   9   3   6       32.51       28.26      3.60 o
  10   3   6        1.07        0.25      2.67 o
 -11   4   6       20.72       19.44      2.51 o
 -10   4   6        5.83        4.31      1.04 o
  -9   4   6       35.32       41.20      2.03 o
  -8   4   6       68.92       67.55      2.65 o
  -7   4   6      127.27      136.71      3.92 o
  -6   4   6      102.20      101.57      3.27 o
  -5   4   6        1.10        1.07      0.64 o
  -4   4   6        3.97        2.49      0.59 o
  -3   4   6        0.67        0.42      0.49 o
  -2   4   6      158.49      153.80      4.95 o
  -1   4   6      109.71      118.50      3.41 o
   0   4   6       22.38       23.91      2.00 o
   1   4   6      698.40      670.62     11.25 o
   2   4   6        4.16        4.02      1.01 o
   3   4   6       16.10       16.28      1.11 o
   4   4   6       55.24       55.32      2.35 o
   5   4   6        4.69        4.57      0.74 o
   6   4   6       10.80        9.27      1.10 o
   7   4   6        5.53        5.00      2.38 o
   8   4   6       11.30       12.38      1.78 o
  -9   5   6        0.32        0.00      1.28 o
  -8   5   6        2.60        2.71      1.23 o
  -7   5   6       28.79       29.50      1.84 o
  -6   5   6        1.37        3.84      1.73 o
  -5   5   6       12.04        8.88      1.34 o
  -4   5   6       31.12       28.06      2.80 o
  -3   5   6       12.03       12.44      1.58 o
  -2   5   6        1.71        1.34      0.57 o
  -1   5   6       58.51       53.78      2.96 o
   0   5   6       11.99       10.25      1.54 o
   1   5   6       38.56       34.98      2.42 o
   2   5   6       13.01       10.90      1.16 o
   3   5   6        5.80        3.61      0.72 o
   4   5   6        9.67        9.57      0.99 o
   5   5   6        7.61       11.90      1.26 o
   6   5   6       20.56       22.47      2.16 o
  -5   6   6       49.04       50.23      4.63 o
  -4   6   6        0.51        1.31      0.77 o
  -3   6   6        1.03        2.66      1.96 o
  -2   6   6        0.13        1.91      0.71 o
  -1   6   6        1.73        1.89      0.62 o
   0   6   6       49.45       51.97      3.12 o
   1   6   6        0.22        0.25      0.64 o
   2   6   6        0.07        1.53      0.71 o
 -14   1   7        3.67        3.94      2.55 o
 -13   1   7       35.75       31.49      4.65 o
 -12   1   7       18.71       15.00      1.78 o
 -11   1   7       46.81       44.93      2.65 o
 -10   1   7       11.04       11.02      0.93 o
  -9   1   7       35.33       37.44      1.53 o
  -8   1   7        0.75        1.45      0.36 o
  -7   1   7       77.26       75.02      2.10 o
  -6   1   7       13.20       12.68      0.72 o
  -5   1   7      132.89      140.25      2.22 o
  -4   1   7      806.31      818.65     10.11 o
  -3   1   7       84.23       81.81      1.56 o
  -2   1   7      497.35      505.10      5.88 o
  -1   1   7      369.50      367.57      4.94 o
   0   1   7       12.99       11.92      0.54 o
   1   1   7     2377.62     2305.51     23.26 o
   2   1   7       15.40       13.71      0.60 o
   3   1   7      283.60      282.83      3.96 o
   4   1   7       23.97       25.43      1.09 o
   5   1   7      228.55      223.48      4.01 o
   6   1   7       52.39       44.15      1.57 o
   7   1   7        0.21        0.92      0.40 o
   8   1   7        4.25        5.36      0.73 o
   9   1   7       11.10       12.80      1.13 o
  10   1   7        0.00        0.39      0.40 o
  11   1   7       29.45       33.82      2.04 o
 -13   2   7        2.01        1.24      0.73 o
 -12   2   7        8.75        8.27      0.97 o
 -11   2   7        1.39        2.25      0.49 o
 -10   2   7       53.89       50.73      2.04 o
  -9   2   7      134.45      133.83      3.43 o
  -8   2   7      353.64      340.28      6.20 o
  -7   2   7       16.20       17.76      1.11 o
  -6   2   7        2.46        3.92      0.83 o
  -5   2   7        0.06        0.60      0.31 o
  -4   2   7      344.04      352.76      5.55 o
  -3   2   7      424.88      472.38      5.69 o
  -2   2   7      152.92      145.32      2.49 o
  -1   2   7       14.52       14.20      0.61 o
   0   2   7       52.25       60.17      1.90 o
   1   2   7        2.98        4.17      0.51 o
   2   2   7      672.05      633.10      8.54 o
   3   2   7      361.40      347.10      5.46 o
   4   2   7        5.76        6.66      0.81 o
   5   2   7        2.55        2.78      0.52 o
   6   2   7       72.74       73.28      2.35 o
   7   2   7        3.26        3.66      0.57 o
   8   2   7        1.09        2.09      0.61 o
   9   2   7       59.05       57.52      2.09 o
  10   2   7        1.46        0.36      0.63 o
 -13   3   7        0.47        2.13      1.42 o
 -12   3   7        4.05        3.25      0.73 o
 -11   3   7       22.98       23.84      1.88 o
 -10   3   7       60.43       63.15      2.47 o
  -9   3   7      479.28      460.57      8.33 o
  -8   3   7      707.84      712.46     11.39 o
  -7   3   7       32.77       35.15      1.74 o
  -6   3   7        3.38        3.22      0.63 o
  -5   3   7        3.01        1.26      0.40 o
  -4   3   7       11.01       10.40      1.19 o
  -3   3   7        0.56        0.60      0.35 o
  -2   3   7        0.30        1.40      0.26 o
  -1   3   7       18.08       24.15      1.13 o
   0   3   7        6.17        6.58      0.59 o
   1   3   7        0.33        0.61      0.35 o
   2   3   7       10.35       12.15      0.87 o
   3   3   7      222.69      221.22      4.16 o
   4   3   7      220.09      210.88      4.13 o
   5   3   7       80.15       88.91      4.68 o
   6   3   7        2.50        2.49      0.60 o
   7   3   7        1.79        2.47      0.52 o
   8   3   7       88.55       77.09      2.70 o
   9   3   7       10.94        9.47      1.53 o
 -11   4   7        7.44        4.53      1.74 o
 -10   4   7        0.05        0.57      0.47 o
  -9   4   7       37.49       37.22      1.99 o
  -8   4   7       65.03       78.31      2.91 o
  -7   4   7      124.41      128.96      3.83 o
  -6   4   7        7.10        7.73      1.09 o
  -5   4   7       42.34       31.72      2.37 o
  -4   4   7        5.45        5.28      1.04 o
  -3   4   7        3.07        3.43      1.52 o
  -2   4   7      118.55      102.94      4.03 o
  -1   4   7        4.48        4.67      0.94 o
   0   4   7       93.15       87.98      2.26 o
   1   4   7      417.99      394.59      6.29 o
   2   4   7       78.45       75.30      2.55 o
   3   4   7       84.21       84.38      3.31 o
   4   4   7       29.35       28.82      1.41 o
   5   4   7        2.86        3.45      0.53 o
   6   4   7        2.02        1.90      0.44 o
   7   4   7        1.98        1.71      0.94 o
   8   4   7        5.25        5.64      2.08 o
  -9   5   7        3.65        3.72      1.66 o
  -8   5   7        0.05        0.45      0.75 o
  -7   5   7        0.01        0.80      0.59 o
  -6   5   7       13.83       14.19      1.67 o
  -5   5   7       13.48       13.16      1.68 o
  -4   5   7       18.44       17.98      1.96 o
  -3   5   7        1.13        0.28      0.64 o
  -2   5   7       33.20       32.56      2.45 o
  -1   5   7       20.22       21.07      2.13 o
   0   5   7        1.32        1.97      0.63 o
   1   5   7        0.71        0.78      0.51 o
   2   5   7       13.61       13.03      1.40 o
   3   5   7       12.43       12.21      1.06 o
   4   5   7       11.58       11.90      1.51 o
   5   5   7       17.23       20.85      1.57 o
   6   5   7        0.13        0.00      1.30 o
  -5   6   7        2.90        6.08      1.76 o
  -4   6   7       11.52       11.02      2.11 o
  -3   6   7        3.31        1.43      1.67 o
  -2   6   7        7.04        5.13      1.53 o
  -1   6   7       43.85       46.20      3.73 o
   0   6   7       40.15       44.13      3.33 o
   1   6   7        0.30        0.30      1.27 o
   2   6   7        0.11        0.00      1.35 o
 -14   0   8        0.02        0.00      1.49 o
 -13   0   8        7.48        3.18      1.30 o
 -12   0   8      276.90      220.54      9.64 o
 -11   0   8      122.41      105.59      5.96 o
 -10   0   8        9.87        4.81      1.30 o
  -9   0   8        1.15        1.34      0.81 o
  -8   0   8      149.75      158.80      5.01 o
  -7   0   8      355.52      314.35      5.95 o
  -6   0   8      499.52      446.23      7.78 o
  -5   0   8       15.75       14.18      0.91 o
  -4   0   8        2.20        2.20      0.69 o
  -3   0   8        0.35        0.28      0.31 o
  -2   0   8      788.74      772.86     12.17 o
  -1   0   8      139.61      139.88      4.22 o
   0   0   8      809.16      765.56     12.07 o
   1   0   8        0.29        1.15      0.34 o
   2   0   8       42.84       45.01      1.81 o
   3   0   8        1.10        4.17      0.65 o
   4   0   8       75.88       76.20      2.60 o
   5   0   8      335.03      315.41      8.07 o
   6   0   8      424.31      400.59      9.82 o
   7   0   8       11.28       11.57      1.48 o
   8   0   8        3.09        4.11      0.98 o
   9   0   8        4.25        4.92      1.01 o
  10   0   8        1.27        0.87      0.96 o
 -14   1   8        0.02        0.32      1.18 o
 -13   1   8        0.31        0.53      0.49 o
 -12   1   8        7.34        8.23      1.34 o
 -11   1   8        9.32       13.32      1.61 o
 -10   1   8       21.61       16.90      1.44 o
  -9   1   8        5.38        7.25      0.81 o
  -8   1   8       30.98       25.97      1.25 o
  -7   1   8      294.33      294.09      5.19 o
  -6   1   8       31.73       33.48      1.19 o
  -5   1   8      501.83      518.58      6.21 o
  -4   1   8       74.46       70.60      1.51 o
  -3   1   8        2.91        2.94      0.40 o
  -2   1   8       17.80       18.34      0.69 o
  -1   1   8      694.99      730.58      8.21 o
   0   1   8       25.06       26.27      0.84 o
   1   1   8      733.95      734.78      8.37 o
   2   1   8       42.01       41.28      1.40 o
   3   1   8       67.83       60.50      1.77 o
   4   1   8       48.33       49.46      1.63 o
   5   1   8       60.49       60.50      2.06 o
   6   1   8        9.24        8.27      0.83 o
   7   1   8       36.83       36.55      1.53 o
   8   1   8        2.74        2.53      0.53 o
   9   1   8        1.51        0.95      0.45 o
  10   1   8       24.91       25.68      1.86 o
 -13   2   8        0.02        0.70      0.66 o
 -12   2   8        5.00        2.99      0.69 o
 -11   2   8       56.05       44.56      1.96 o
 -10   2   8      313.50      302.59      7.76 o
  -9   2   8        9.50       10.30      1.03 o
  -8   2   8      328.37      313.72      5.93 o
  -7   2   8      196.56      182.20      4.05 o
  -6   2   8       42.15       46.07      1.78 o
  -5   2   8        0.67        0.60      0.29 o
  -4   2   8        0.01        0.22      0.30 o
  -3   2   8       75.64       77.32      1.59 o
  -2   2   8       21.63       26.14      1.27 o
  -1   2   8        1.72        2.28      0.40 o
   0   2   8       51.73       53.23      1.65 o
   1   2   8      211.52      212.18      3.80 o
   2   2   8        7.10        9.54      0.80 o
   3   2   8        4.87        6.78      0.71 o
   4   2   8       30.74       33.69      2.28 o
   5   2   8        1.26        1.85      0.76 o
   6   2   8        1.34        0.70      0.34 o
   7   2   8        1.78        1.29      0.40 o
   8   2   8       19.44       19.26      1.76 o
   9   2   8       10.13        9.37      1.08 o
 -12   3   8        0.00        0.00      0.80 o
 -11   3   8        5.01        7.89      0.91 o
 -10   3   8       11.32       11.66      1.58 o
  -9   3   8      123.68      121.88      3.58 o
  -8   3   8       37.00       38.05      4.09 o
  -7   3   8       30.80       28.32      1.59 o
  -6   3   8        2.01        1.00      0.39 o
  -5   3   8       20.36       21.73      1.32 o
  -4   3   8       12.43       14.94      1.19 o
  -3   3   8       12.45       10.90      1.32 o
  -2   3   8       10.90       11.56      0.68 o
  -1   3   8        0.66        0.27      0.31 o
   0   3   8        1.87        1.93      0.36 o
   1   3   8      154.79      141.27      3.06 o
   2   3   8       74.52       68.98      2.22 o
   3   3   8      828.91      781.09     10.75 o
   4   3   8       68.68       61.85      2.06 o
   5   3   8        0.06        0.85      0.40 o
   6   3   8        2.14        3.83      0.59 o
   7   3   8        6.08        7.15      0.85 o
   8   3   8       24.09       21.20      1.72 o
   9   3   8       19.74       18.68      2.85 o
 -11   4   8        0.81        0.66      0.63 o
 -10   4   8        5.36        4.62      0.99 o
  -9   4   8        3.34        4.72      1.02 o
  -8   4   8       74.87       82.75      3.04 o
  -7   4   8       26.59       29.00      1.79 o
  -6   4   8        0.00        0.12      0.55 o
  -5   4   8       65.30       59.78      3.14 o
  -4   4   8        2.44        0.99      0.57 o
  -3   4   8       56.83       58.10      3.72 o
  -2   4   8       57.56       52.59      2.85 o
  -1   4   8       38.09       34.04      3.97 o
   0   4   8       79.18       78.26      2.16 o
   1   4   8       29.22       30.46      1.34 o
   2   4   8       42.41       42.53      1.97 o
   3   4   8      107.62      106.29      3.14 o
   4   4   8        0.53        0.14      0.31 o
   5   4   8        0.72        0.79      0.35 o
   6   4   8        3.30        3.17      0.69 o
   7   4   8        0.10        0.29      0.62 o
  -9   5   8        0.37        1.34      1.02 o
  -8   5   8       13.31       17.26      2.09 o
  -7   5   8        1.90        2.19      0.89 o
  -6   5   8      128.19      118.72      4.58 o
  -5   5   8       30.87       30.73      2.32 o
  -4   5   8        1.82        2.00      0.67 o
  -3   5   8        0.78        1.29      0.78 o
  -2   5   8        3.61        2.54      0.69 o
  -1   5   8       28.13       24.31      2.31 o
   0   5   8      101.39       90.29      4.14 o
   1   5   8        7.02        5.58      1.15 o
   2   5   8        5.23        5.67      1.18 o
   3   5   8        7.54        7.31      0.82 o
   4   5   8        5.24        4.77      0.92 o
   5   5   8        8.57        7.35      1.55 o
  -4   6   8       11.53       10.93      3.81 o
  -3   6   8        0.00        0.00      3.88 o
  -2   6   8       13.72       15.07      2.46 o
  -1   6   8       24.13       27.93      3.06 o
   0   6   8        0.92        3.88      2.45 o
 -14   1   9        2.53        6.57      2.52 o
 -13   1   9        0.97        0.37      0.67 o
 -12   1   9        8.24        6.26      1.19 o
 -11   1   9        0.03        0.48      0.48 o
 -10   1   9        5.54        8.19      1.64 o
  -9   1   9      139.41      143.98      4.54 o
  -8   1   9       22.65       20.85      1.15 o
  -7   1   9      501.73      485.69      7.67 o
  -6   1   9       12.20       11.30      0.89 o
  -5   1   9      716.42      731.29      8.44 o
  -4   1   9        3.54        3.55      0.48 o
  -3   1   9      361.09      344.93      5.15 o
  -2   1   9      149.04      164.10      2.67 o
  -1   1   9      106.16      127.82      2.26 o
   0   1   9      139.79      153.53      2.59 o
   1   1   9      154.55      154.20      3.10 o
   2   1   9       77.01       71.33      2.00 o
   3   1   9        6.31        4.99      0.64 o
   4   1   9       30.80       27.80      1.28 o
   5   1   9        4.64        6.26      0.73 o
   6   1   9       12.42       13.09      1.06 o
   7   1   9       39.30       38.17      1.80 o
   8   1   9        1.95        2.60      0.55 o
   9   1   9        9.12        9.64      1.31 o
 -13   2   9        1.98        1.86      1.26 o
 -12   2   9       30.82       38.16      2.62 o
 -11   2   9        9.98        8.64      0.95 o
 -10   2   9       30.21       27.25      1.51 o
  -9   2   9      266.28      252.82      5.27 o
  -8   2   9       23.87       25.81      1.42 o
  -7   2   9        9.30        9.82      1.01 o
  -6   2   9       62.24       59.52      2.08 o
  -5   2   9       19.77       18.88      1.73 o
  -4   2   9       14.16       17.17      1.07 o
  -3   2   9       77.93       75.50      1.65 o
  -2   2   9       34.84       39.48      1.13 o
  -1   2   9       59.96       67.25      1.83 o
   0   2   9       21.73       22.01      1.03 o
   1   2   9       71.05       69.47      1.99 o
   2   2   9      126.94      118.17      2.80 o
   3   2   9      304.39      295.51      5.17 o
   4   2   9      106.75      111.29      2.84 o
   5   2   9        0.29        0.93      0.38 o
   6   2   9        4.05        4.18      1.06 o
   7   2   9        0.99        0.95      0.50 o
   8   2   9        0.62        0.41      0.41 o
   9   2   9        2.40        0.91      1.27 o
 -12   3   9        2.21        1.87      0.59 o
 -11   3   9        1.47        4.19      0.95 o
 -10   3   9       18.24       16.83      2.02 o
  -9   3   9       35.42       38.51      1.90 o
  -8   3   9       95.88       88.46      2.96 o
  -7   3   9       24.04       22.41      1.46 o
  -6   3   9        5.31        8.48      1.00 o
  -5   3   9        2.52        2.77      0.77 o
  -4   3   9        6.36        5.78      1.04 o
  -3   3   9       12.50        9.39      1.26 o
  -2   3   9       12.88       14.45      1.95 o
  -1   3   9       30.96       28.48      1.17 o
   0   3   9       18.34       18.88      1.03 o
   1   3   9        6.16        7.93      0.78 o
   2   3   9      947.39      919.21     14.21 o
   3   3   9      313.05      282.81      5.22 o
   4   3   9        2.25        3.13      0.71 o
   5   3   9        1.08        1.05      0.40 o
   6   3   9        0.31        0.38      0.34 o
   7   3   9       20.96       16.74      1.38 o
   8   3   9        4.29        5.74      2.15 o
 -11   4   9       15.48       18.62      1.93 o
 -10   4   9        0.30        1.39      0.71 o
  -9   4   9       10.48       11.11      1.26 o
  -8   4   9      162.63      170.07      4.68 o
  -7   4   9       60.42       64.33      2.66 o
  -6   4   9        0.24        1.41      0.64 o
  -5   4   9        0.04        0.65      0.66 o
  -4   4   9       49.66       46.06      3.88 o
  -3   4   9       16.81       14.40      1.71 o
  -2   4   9        8.79        7.19      1.96 o
  -1   4   9       27.52       26.60      2.17 o
   0   4   9        5.11        4.95      1.29 o
   1   4   9        1.54        1.96      0.65 o
   2   4   9       39.14       40.71      1.64 o
   3   4   9       12.52       12.89      1.08 o
   4   4   9        0.41        0.68      0.52 o
   5   4   9       28.08       22.42      2.45 o
   6   4   9       20.88       20.84      1.75 o
  -8   5   9       27.44       32.58      3.09 o
  -7   5   9        3.39        5.31      1.53 o
  -6   5   9        6.75       12.83      1.95 o
  -5   5   9       32.23       30.22      2.39 o
  -4   5   9        2.67        2.53      1.28 o
  -3   5   9        0.41        0.00      0.65 o
  -2   5   9       14.01        9.04      1.42 o
  -1   5   9        0.40        1.37      0.74 o
   0   5   9        0.36        2.49      0.70 o
   1   5   9        7.68        7.54      1.36 o
   2   5   9        0.60        1.19      1.11 o
   3   5   9        0.06        0.03      0.47 o
   4   5   9        0.20        0.23      1.00 o
 -13   0  10        0.62        0.71      1.54 o
 -12   0  10        0.31        0.56      0.74 o
 -11   0  10       79.44       66.57      4.62 o
 -10   0  10        6.06        4.35      1.24 o
  -9   0  10        7.68        7.63      1.61 o
  -8   0  10       31.62       32.26      2.79 o
  -7   0  10        1.37        1.52      0.62 o
  -6   0  10       59.83       61.89      2.20 o
  -5   0  10       40.33       41.49      1.74 o
  -4   0  10       63.62       61.20      2.93 o
  -3   0  10      333.38      329.36      6.43 o
  -2   0  10      169.72      171.52      4.04 o
  -1   0  10      282.00      293.18      7.62 o
   0   0  10      609.93      652.44     22.90 o
   1   0  10        5.58        5.24      0.70 o
   2   0  10       44.33       39.44      1.96 o
   3   0  10        4.55        2.81      0.81 o
   4   0  10       54.98       62.85      3.19 o
   5   0  10        9.56        9.75      1.81 o
   6   0  10      289.10      281.71     11.95 o
   7   0  10        4.40        4.03      0.95 o
   8   0  10        5.63        6.03      1.42 o
   9   0  10        7.66        6.51      1.98 o
 -13   1  10        0.02        0.00      1.02 o
 -12   1  10        1.72        1.10      1.41 o
 -11   1  10       89.92       75.68      3.55 o
 -10   1  10        2.06        0.99      0.60 o
  -9   1  10       64.24       65.36      2.65 o
  -8   1  10       20.14       19.71      1.15 o
  -7   1  10      663.01      635.29     10.79 o
  -6   1  10        0.00        0.50      0.34 o
  -5   1  10      281.72      290.18      4.78 o
  -4   1  10        2.70        2.92      0.38 o
  -3   1  10        0.20        0.44      0.30 o
  -2   1  10       73.58       77.45      1.73 o
  -1   1  10      218.05      212.52      3.31 o
   0   1  10       10.79       11.25      0.98 o
   1   1  10      119.96      111.77      2.66 o
   2   1  10        4.82        4.39      0.62 o
   3   1  10        0.02        0.96      0.35 o
   4   1  10       60.43       56.89      1.96 o
   5   1  10       21.53       20.90      1.28 o
   6   1  10       42.96       40.34      1.89 o
   7   1  10        8.16        9.21      1.09 o
   8   1  10        2.80        1.73      0.81 o
   9   1  10        1.44        0.04      1.29 o
 -13   2  10        0.87        0.24      1.95 o
 -12   2  10        6.99        5.51      1.20 o
 -11   2  10        1.78        2.24      0.64 o
 -10   2  10       70.99       72.68      2.56 o
  -9   2  10        8.42        8.39      0.98 o
  -8   2  10      202.59      195.08      4.44 o
  -7   2  10      114.18      109.35      3.06 o
  -6   2  10       40.76       45.31      1.84 o
  -5   2  10        5.60        4.52      0.82 o
  -4   2  10       70.71       80.48      2.44 o
  -3   2  10       51.83       54.15      1.68 o
  -2   2  10        8.56        7.85      0.92 o
  -1   2  10        2.66        2.22      0.42 o
   0   2  10        5.04        7.13      0.73 o
   1   2  10       21.17       20.52      1.16 o
   2   2  10      686.72      638.81      9.16 o
   3   2  10        0.46        2.59      0.76 o
   4   2  10      425.64      417.30      6.90 o
   5   2  10        0.27        0.80      0.36 o
   6   2  10        2.01        3.14      0.57 o
   7   2  10       11.25        9.58      1.03 o
   8   2  10        1.17        0.63      0.90 o
 -12   3  10        0.72        0.90      1.06 o
 -11   3  10        8.83        8.03      1.97 o
 -10   3  10       26.26       22.29      1.59 o
  -9   3  10      201.85      205.19      5.01 o
  -8   3  10       28.27       32.51      1.87 o
  -7   3  10        7.95        5.17      0.79 o
  -6   3  10        6.42        5.54      0.82 o
  -5   3  10        0.79        2.34      0.76 o
  -4   3  10       28.88       23.53      1.86 o
  -3   3  10       23.66       23.09      1.79 o
  -2   3  10       38.40       39.31      2.94 o
  -1   3  10        2.60        3.02      0.61 o
   0   3  10       12.70       13.94      0.97 o
   1   3  10        9.56       11.44      0.91 o
   2   3  10      255.85      263.65      5.00 o
   3   3  10       18.17       15.15      1.69 o
   4   3  10        9.30       15.61      1.28 o
   5   3  10        0.09        1.03      0.72 o
   6   3  10        2.59        1.72      0.82 o
   7   3  10        3.31        1.80      0.91 o
 -10   4  10        3.78        3.19      1.22 o
  -9   4  10       15.06       13.50      1.42 o
  -8   4  10       51.46       56.22      2.92 o
  -7   4  10      169.51      180.44      5.67 o
  -6   4  10        0.60        0.24      0.54 o
  -5   4  10        0.86        1.57      0.66 o
  -4   4  10       49.46       41.18      2.54 o
  -3   4  10        4.90        3.70      0.86 o
  -2   4  10        0.24        0.00      1.05 o
  -1   4  10        0.04        0.39      0.80 o
   0   4  10        8.41        8.75      1.68 o
   1   4  10       36.80       36.84      1.96 o
   2   4  10       11.56        9.98      0.98 o
   3   4  10        8.49        7.68      0.90 o
   4   4  10        0.67        1.35      0.41 o
   5   4  10       23.30       22.64      1.73 o
  -7   5  10       50.98       51.86      3.80 o
  -6   5  10       83.51       82.05      4.23 o
  -5   5  10        0.19        0.00      1.07 o
  -4   5  10        7.79        6.20      1.56 o
  -3   5  10       19.67       20.61      2.29 o
  -2   5  10        3.03        1.97      1.09 o
  -1   5  10       52.96       46.95      3.15 o
   0   5  10       42.37       48.92      3.48 o
   1   5  10        4.63        4.03      1.58 o
   2   5  10        0.19        0.00      1.13 o
 -13   1  11       10.80       11.23      2.02 o
 -12   1  11        6.52        5.84      1.11 o
 -11   1  11       80.63       73.06      4.09 o
 -10   1  11       32.98       27.67      2.01 o
  -9   1  11       16.03       17.91      1.39 o
  -8   1  11       67.05       70.09      2.28 o
  -7   1  11      115.03      108.36      2.90 o
  -6   1  11      137.63      140.73      4.90 o
  -5   1  11        0.43        1.05      0.32 o
  -4   1  11       25.98       28.87      1.82 o
  -3   1  11       27.30       27.85      1.03 o
  -2   1  11       61.04       70.45      1.71 o
  -1   1  11       62.50       61.51      1.87 o
   0   1  11        0.35        0.90      0.33 o
   1   1  11        2.58        2.26      0.47 o
   2   1  11       13.52       13.32      1.48 o
   3   1  11        2.75        3.91      0.91 o
   4   1  11       37.92       38.22      1.82 o
   5   1  11        5.05        4.64      0.75 o
   6   1  11       40.66       35.72      1.86 o
   7   1  11        9.26        8.11      1.29 o
   8   1  11        6.46        6.84      2.11 o
 -12   2  11        4.65        3.37      1.41 o
 -11   2  11        3.22        2.49      0.76 o
 -10   2  11        0.26        0.60      0.45 o
  -9   2  11        0.00        0.56      0.65 o
  -8   2  11      189.39      185.18      8.10 o
  -7   2  11       32.47       29.01      2.08 o
  -6   2  11       15.71       19.84      1.23 o
  -5   2  11        2.17        1.56      0.76 o
  -4   2  11      156.12      157.07      4.68 o
  -3   2  11       10.03       11.04      1.52 o
  -2   2  11        0.60        0.16      0.50 o
  -1   2  11        1.47        1.36      0.49 o
   0   2  11        6.87        6.54      0.76 o
   1   2  11        6.39        7.51      0.85 o
   2   2  11      153.92      152.46      3.54 o
   3   2  11       99.78       98.66      2.81 o
   4   2  11       45.50       51.08      2.00 o
   5   2  11        0.06        1.99      0.56 o
   6   2  11        3.53        2.84      0.63 o
   7   2  11        0.82        0.55      0.96 o
 -11   3  11       10.21       11.13      1.35 o
 -10   3  11        0.62        1.08      0.41 o
  -9   3  11      104.96       97.86      5.70 o
  -8   3  11       39.07       35.74      1.87 o
  -7   3  11       43.45       43.57      2.01 o
  -6   3  11       15.56       14.31      1.58 o
  -5   3  11        0.75        2.12      0.71 o
  -4   3  11       45.93       38.48      4.87 o
  -3   3  11       35.51       35.53      2.26 o
  -2   3  11       26.56       22.70      2.02 o
  -1   3  11        0.02        1.01      0.51 o
   0   3  11        6.85        7.37      0.94 o
   1   3  11      108.81      101.84      2.80 o
   2   3  11        5.95        9.04      0.95 o
   3   3  11      131.39      136.01      3.50 o
   4   3  11      188.63      178.52      4.21 o
   5   3  11        0.14        1.01      0.44 o
   6   3  11        3.68        2.68      0.99 o
 -10   4  11        6.62        8.20      1.65 o
  -9   4  11       13.94       16.29      2.33 o
  -8   4  11        3.60        5.77      1.19 o
  -7   4  11      108.32      112.01      4.37 o
  -6   4  11        0.14        1.30      0.61 o
  -5   4  11       23.72       18.02      1.95 o
  -4   4  11        4.23        2.66      0.85 o
  -3   4  11       12.82       13.34      2.08 o
  -2   4  11       10.13        8.99      1.89 o
  -1   4  11        0.76        0.54      0.50 o
   0   4  11       30.07       31.53      3.07 o
   1   4  11       51.68       49.31      3.01 o
   2   4  11        6.95        6.21      0.76 o
   3   4  11       38.93       35.64      2.33 o
   4   4  11       58.18       56.41      2.66 o
  -6   5  11        0.10        0.00      2.88 o
  -5   5  11        0.40        0.00      1.49 o
  -4   5  11        0.55        0.17      1.47 o
  -3   5  11       19.58       20.79      2.74 o
  -2   5  11       11.17        8.55      2.57 o
  -1   5  11        2.15        3.27      2.53 o
   0   5  11       70.31       75.38      4.46 o
   1   5  11        8.18       12.78      5.40 o
 -12   0  12       12.10        6.96      2.23 o
 -11   0  12       16.61       12.29      2.17 o
 -10   0  12       12.88        9.68      1.88 o
  -9   0  12       21.10       23.85      2.57 o
  -8   0  12      279.21      310.87     11.17 o
  -7   0  12       17.19       20.60      2.28 o
  -6   0  12     1381.76     1488.44     29.23 o
  -5   0  12        0.02        0.19      0.69 o
  -4   0  12        0.68        1.18      0.60 o
  -3   0  12       21.89       21.74      4.31 o
  -2   0  12      100.42      100.02      4.21 o
  -1   0  12       66.43       65.55      2.43 o
   0   0  12      502.81      506.49     13.53 o
   1   0  12       23.14       21.86      1.96 o
   2   0  12       19.27       15.09      1.81 o
   3   0  12       17.91       17.57      2.00 o
   4   0  12        5.02        3.62      1.09 o
   5   0  12       96.33       81.56      4.22 o
   6   0  12        0.21        0.00      1.02 o
   7   0  12        9.77        7.97      2.19 o
 -12   1  12        0.56        2.24      1.13 o
 -11   1  12       12.25        8.41      1.30 o
 -10   1  12       41.07       39.19      3.47 o
  -9   1  12        9.74       10.08      1.33 o
  -8   1  12       77.33       76.29      2.92 o
  -7   1  12        0.00        1.07      0.44 o
  -6   1  12       13.02       16.44      1.72 o
  -5   1  12        5.57        6.30      0.90 o
  -4   1  12       28.80       27.45      2.09 o
  -3   1  12       10.41       11.23      1.04 o
  -2   1  12        0.72        0.39      0.28 o
  -1   1  12       40.82       45.74      2.48 o
   0   1  12       37.74       41.80      1.61 o
   1   1  12        8.86        9.92      1.06 o
   2   1  12        0.00        0.60      0.35 o
   3   1  12        7.90        9.46      1.10 o
   4   1  12       27.11       30.32      1.70 o
   5   1  12       48.77       51.61      2.31 o
   6   1  12        1.11        0.55      0.90 o
   7   1  12       25.17       18.99      4.84 o
 -12   2  12        0.02        0.00      1.17 o
 -11   2  12        3.36        3.18      1.67 o
 -10   2  12       19.94       21.09      1.72 o
  -9   2  12       35.62       30.33      1.59 o
  -8   2  12       40.09       34.82      1.72 o
  -7   2  12       71.37       66.15      2.40 o
  -6   2  12       34.05       30.07      1.56 o
  -5   2  12        5.39        6.32      1.08 o
  -4   2  12      187.56      177.69      5.19 o
  -3   2  12        1.26        2.00      0.73 o
  -2   2  12       48.84       43.89      1.97 o
  -1   2  12       13.47       14.08      1.16 o
   0   2  12        4.74        6.21      1.19 o
   1   2  12       24.45       26.84      1.39 o
   2   2  12       32.41       31.97      1.56 o
   3   2  12      270.08      272.41      5.42 o
   4   2  12        0.85        1.21      0.56 o
   5   2  12        3.70        3.34      0.74 o
   6   2  12        0.57        0.25      1.05 o
 -11   3  12       31.28       34.39      2.71 o
 -10   3  12       15.30       18.02      1.57 o
  -9   3  12       31.29       34.76      1.89 o
  -8   3  12       18.98       18.99      1.51 o
  -7   3  12        2.16        2.60      1.02 o
  -6   3  12        0.02        0.48      0.47 o
  -5   3  12        9.55        9.55      1.39 o
  -4   3  12        0.04        0.21      0.75 o
  -3   3  12       32.13       28.69      2.05 o
  -2   3  12        1.65        2.14      1.19 o
  -1   3  12        0.31        0.41      0.59 o
   0   3  12        2.62        3.43      0.66 o
   1   3  12        6.74        6.67      0.79 o
   2   3  12       11.61        9.65      0.99 o
   3   3  12      166.89      164.01      4.17 o
   4   3  12        9.42        8.79      1.38 o
   5   3  12        3.73        2.45      1.01 o
  -9   4  12       22.54       25.35      2.81 o
  -8   4  12       63.03       75.28      4.84 o
  -7   4  12       12.46       11.65      1.97 o
  -6   4  12        0.76        0.65      0.55 o
  -5   4  12       45.07       38.65      2.55 o
  -4   4  12        1.08        1.17      0.77 o
  -3   4  12       12.54       10.89      1.60 o
  -2   4  12        2.42        2.26      0.80 o
  -1   4  12        1.64        0.10      0.52 o
   0   4  12        6.43        4.67      1.18 o
   1   4  12       12.73       13.04      2.20 o
   2   4  12       10.82        9.25      2.01 o
   3   4  12        7.31        6.79      0.96 o
 -12   1  13        0.05        0.00      1.02 o
 -11   1  13        2.01        2.73      1.08 o
 -10   1  13        2.82        3.91      0.87 o
  -9   1  13        0.05        0.77      1.13 o
  -8   1  13       39.15       39.11      2.07 o
  -7   1  13      215.91      247.65      5.15 o
  -6   1  13       33.14       38.73      1.73 o
  -5   1  13       17.93       16.37      1.17 o
  -4   1  13        0.12        0.87      0.27 o
  -3   1  13       10.37       11.72      0.96 o
  -2   1  13        4.40        4.30      0.60 o
  -1   1  13       10.81        8.38      0.85 o
   0   1  13        9.76       10.43      0.95 o
   1   1  13       35.06       34.49      1.79 o
   2   1  13        1.85        2.62      0.57 o
   3   1  13       19.43       18.37      1.76 o
   4   1  13        1.61        0.75      0.52 o
   5   1  13      123.57      119.61      4.10 o
 -11   2  13        0.06        0.36      1.05 o
 -10   2  13        9.15        8.27      1.41 o
  -9   2  13       27.75       24.64      1.83 o
  -8   2  13        3.72        4.65      0.75 o
  -7   2  13        2.21        3.04      0.58 o
  -6   2  13        0.07        0.06      0.47 o
  -5   2  13        7.85        7.99      1.18 o
  -4   2  13       64.65       65.89      2.99 o
  -3   2  13       46.03       44.87      2.44 o
  -2   2  13        0.75        1.42      0.60 o
  -1   2  13        0.13        0.55      0.42 o
   0   2  13        2.42        3.41      1.14 o
   1   2  13       24.98       24.25      1.38 o
   2   2  13        0.62        0.00      0.38 o
   3   2  13      161.91      168.24      4.15 o
   4   2  13       24.91       26.39      1.82 o
   5   2  13        8.77       10.23      1.71 o
 -10   3  13       10.68       13.71      1.88 o
  -9   3  13       11.71       13.82      1.84 o
  -8   3  13        9.34       10.00      1.42 o
  -7   3  13        0.16        0.84      0.55 o
  -6   3  13        2.51        3.23      0.86 o
  -5   3  13        0.64        2.49      0.91 o
  -4   3  13        7.07        5.67      1.11 o
  -3   3  13       14.83       13.64      2.16 o
  -2   3  13       49.80       47.19      2.71 o
  -1   3  13        3.29        3.34      0.94 o
   0   3  13        4.17        4.85      0.98 o
   1   3  13        0.58        2.20      0.52 o
   2   3  13      138.36      136.12      4.11 o
   3   3  13       71.84       65.16      3.38 o
   4   3  13        1.87        1.98      1.53 o
  -8   4  13       55.22       53.17      5.59 o
  -7   4  13        3.87        6.40      1.91 o
  -6   4  13        3.93        2.13      1.67 o
  -5   4  13       16.86       14.50      2.39 o
  -4   4  13       10.46        6.69      2.52 o
  -3   4  13        9.80        7.21      1.96 o
  -2   4  13       17.55       20.97      4.76 o
  -1   4  13        9.52       10.09      2.72 o
   0   4  13        7.20        4.81      1.82 o
   1   4  13       26.99       31.99      3.32 o
 -11   0  14       24.07       29.87      3.55 o
 -10   0  14        2.57        3.05      1.07 o
  -9   0  14        0.23        0.03      0.73 o
  -8   0  14       30.71       35.75      3.17 o
  -7   0  14       95.94      109.54      5.72 o
  -6   0  14      297.64      328.57     11.45 o
  -5   0  14       41.15       50.04      2.92 o
  -4   0  14       22.65       26.99      1.63 o
  -3   0  14       61.78       67.41      2.67 o
  -2   0  14        0.20        0.71      0.70 o
  -1   0  14       82.11       85.52      5.61 o
   0   0  14       38.22       36.43      2.67 o
   1   0  14        3.73        5.49      1.27 o
   2   0  14        1.07        0.91      0.56 o
   3   0  14        6.47        4.95      2.09 o
   4   0  14        0.10        1.47      1.56 o
 -11   1  14        7.53        6.22      2.24 o
 -10   1  14        3.29        4.38      1.64 o
  -9   1  14        0.05        0.00      0.43 o
  -8   1  14        3.80        6.60      1.05 o
  -7   1  14      281.90      302.81     10.62 o
  -6   1  14       33.38       35.82      2.05 o
  -5   1  14      174.50      195.16      4.44 o
  -4   1  14        0.10        0.00      0.53 o
  -3   1  14        1.48        1.86      0.49 o
  -2   1  14       12.20       13.46      1.07 o
  -1   1  14        7.53        8.14      0.85 o
   0   1  14        1.34        1.19      0.48 o
   1   1  14       80.63       79.66      2.95 o
   2   1  14        4.12        4.87      1.09 o
   3   1  14        0.01        1.73      0.97 o
   4   1  14       27.78       29.86      2.38 o
 -11   2  14        1.58        3.55      1.79 o
 -10   2  14      125.43      127.19      7.13 o
  -9   2  14        0.00        1.28      0.62 o
  -8   2  14        0.51        0.86      0.85 o
  -7   2  14        3.94        3.30      0.84 o
  -6   2  14        7.51        9.15      1.20 o
  -5   2  14       21.67       22.76      1.86 o
  -4   2  14        0.83        0.29      0.83 o
  -3   2  14        1.47        1.64      0.64 o
  -2   2  14        2.55        3.54      0.92 o
  -1   2  14        7.19        7.29      0.95 o
   0   2  14        0.62        1.00      0.51 o
   1   2  14        1.00        0.95      0.62 o
   2   2  14        1.65        2.03      0.51 o
   3   2  14       13.05       15.01      1.59 o
   4   2  14       82.86       81.63      4.64 o
  -9   3  14       20.47       23.97      3.01 o
  -8   3  14        2.71        1.35      0.96 o
  -7   3  14        0.13        0.00      0.58 o
  -6   3  14        3.67        4.45      0.96 o
  -5   3  14        1.03        1.14      0.81 o
  -4   3  14        9.40        7.94      1.33 o
  -3   3  14       76.29       74.36      3.55 o
  -2   3  14        2.32        2.58      1.25 o
  -1   3  14        2.78        2.09      0.98 o
   0   3  14        1.85        2.79      1.67 o
   1   3  14        4.67        5.04      0.95 o
   2   3  14       27.35       27.94      2.62 o
  -6   4  14       17.19       21.90      4.33 o
  -5   4  14        1.30        4.33      2.76 o
  -4   4  14        5.53        3.32      1.97 o
  -3   4  14        1.53        2.79      1.94 o
  -2   4  14        2.06        1.62      3.03 o
 -11   1  15        7.09        7.65      2.39 o
 -10   1  15        5.86        4.21      1.41 o
  -9   1  15        0.01        0.55      0.54 o
  -8   1  15       10.43       10.34      1.36 o
  -7   1  15        6.21        7.32      1.31 o
  -6   1  15       42.17       34.72      3.91 o
  -5   1  15       54.59       66.78      2.95 o
  -4   1  15        1.48        2.36      0.64 o
  -3   1  15        0.02        0.00      0.39 o
  -2   1  15        2.18        1.93      0.55 o
  -1   1  15       12.97       13.86      1.32 o
   0   1  15        3.77        1.49      0.57 o
   1   1  15       26.30       23.63      1.72 o
   2   1  15        5.96        4.81      1.00 o
   3   1  15        9.39        8.51      1.65 o
 -10   2  15        0.04        0.44      1.29 o
  -9   2  15       32.41       33.26      2.53 o
  -8   2  15        3.78        4.42      1.58 o
  -7   2  15        1.94        1.44      0.52 o
  -6   2  15       13.33       16.35      1.84 o
  -5   2  15        2.41        2.45      0.71 o
  -4   2  15        0.21        0.84      0.53 o
  -3   2  15        1.21        1.28      0.92 o
  -2   2  15       18.95       17.41      3.19 o
  -1   2  15        1.97        1.08      1.14 o
   0   2  15        0.97        2.24      0.56 o
   1   2  15        8.21        6.75      1.04 o
   2   2  15       15.16       13.65      1.97 o
  -8   3  15       15.81       26.73      3.69 o
  -7   3  15        0.03        0.81      1.11 o
  -6   3  15        0.63        1.51      1.04 o
  -5   3  15        0.02        0.14      0.90 o
  -4   3  15       38.58       35.59      2.99 o
  -3   3  15       54.33       54.09      3.44 o
  -2   3  15        5.39        6.64      1.79 o
  -1   3  15        1.83        3.29      1.59 o
   0   3  15        1.04        0.85      1.50 o
 -10   0  16        2.66        0.61      1.84 o
  -9   0  16       10.57       10.76      2.50 o
  -8   0  16        5.07        3.28      1.13 o
  -7   0  16       59.06       66.71      4.50 o
  -6   0  16      449.26      530.53     16.92 o
  -5   0  16       20.83       29.20      2.73 o
  -4   0  16        0.22        0.00      0.95 o
  -3   0  16        1.54        0.00      0.59 o
  -2   0  16        0.50        0.47      1.51 o
  -1   0  16        2.30        1.26      0.64 o
   0   0  16       12.44       10.54      1.82 o
   1   0  16        0.37        0.38      1.22 o
   2   0  16        2.13        2.19      1.79 o
  -9   1  16        7.29        8.93      1.68 o
  -8   1  16       23.63       23.25      2.02 o
  -7   1  16       25.26       27.59      2.91 o
  -6   1  16        0.13        2.50      0.86 o
  -5   1  16       99.65      112.10      4.07 o
  -4   1  16        0.71        0.00      0.46 o
  -3   1  16        0.07        1.01      1.00 o
  -2   1  16        9.07        7.60      1.19 o
  -1   1  16        4.32        3.34      0.76 o
   0   1  16        5.84        6.82      0.98 o
   1   1  16        1.55        1.30      0.88 o
   2   1  16        3.25        2.38      1.91 o
  -8   2  16        2.28        2.35      1.47 o
  -7   2  16        0.72        0.04      1.06 o
  -6   2  16        0.00        0.00      0.61 o
  -5   2  16        0.23        0.44      0.81 o
  -4   2  16       20.46       21.24      1.85 o
  -3   2  16        1.97        2.49      0.80 o
  -2   2  16       38.72       46.76      3.63 o
  -1   2  16        3.13        2.31      0.95 o
   0   2  16        7.84        6.93      1.57 o
  -4   3  16       20.59       17.92      2.84 o
  -3   3  16        0.98        1.76      2.62 o
  -7   1  17        7.08        2.06      1.98 o
  -6   1  17        0.77        0.81      1.49 o
  -5   1  17       34.72       44.07      3.24 o
  -4   1  17        7.39        7.23      1.63 o
  -3   1  17        2.44        0.63      1.24 o
  -2   1  17        0.10        0.59      0.87 o
  -1   1  17        9.13        6.11      1.61 o
  -5   2  17        0.62        0.22      1.64 o
  -4   2  17       31.56       36.86      3.02 o
  -3   2  17        6.71        4.08      2.43 o
 
